# Supplementary material for: The Antimalarial Mefloquine Shows Activity against Mycobacterium abscessus, Inhibiting Mycolic Acid Metabolism
Source: Int J Mol Sci. 2021 Aug 8;22(16):8533. doi: 10.3390/ijms22168533 (PMC8395226; doi:10.3390/ijms22168533)
Supplement: Supplementary file 1 [file ijms-22-08533-s001.zip]

Archive with 1 entries (1 files):
- ijms-1318662-supplementary.pdf
